# Supplementary material for: Liquid-Phase Dehydration of Glycerol to Acrolein with ZSM-5-Based Catalysts in the Presence of a Dispersing Agent
Source: Molecules. 2023 Apr 8;28(8):3316. doi: 10.3390/molecules28083316 (PMC10143559; doi:10.3390/molecules28083316)
Supplement: Supplementary file 1 [file molecules-28-03316-s001.zip]

Archive with 1 entries (1 files):
- molecules-2266524-supplementary.pdf
